# Supplementary material for: Design and Development of Tools for Risk Evaluation of Diabetes and Cardiovascular Disease in Community Pharmacy
Source: Int J Environ Res Public Health. 2023 Feb 5;20(4):2819. doi: 10.3390/ijerph20042819 (PMC9956138; doi:10.3390/ijerph20042819)
Supplement: Supplementary file 1 [file ijerph-20-02819-s001.zip]

Archive with 2 entries (2 files):
- Questionnaire A - Evaluation of the lifestyle booklet.pdf
- Questionnaire B - Evaluation of the folders.pdf
